# Supplementary material for: Infection dynamics and tissue tropism of Parvicapsula pseudobranchicola (Myxozoa: Myxosporea) in farmed Atlantic salmon (Salmo salar)
Source: Parasit Vectors. 2018 Jan 6;11:17. doi: 10.1186/s13071-017-2583-9 (PMC5756351; doi:10.1186/s13071-017-2583-9)
Supplement: Additional file 1: Table S1. — Dataset. (XLSX 117 kb) [file 13071_2017_2583_MOESM1_ESM.xlsx]

## Sheet: Data
Sample	Date	Days	Code	Host weight (g)	Host length (cm)	CF	Pseudobranch Elf	Pseudobranch Ct	Pseudobranch NE	Blood Elf	Blood ct	Blood NE	Gills Elf	Gills ct	Gills NE	Heart Elf	Heart ct	Heart NE	Kidney Elf	Kidney Ct	Kidney NE	Eye Elf	Eye ct	Eye NE	Spleen Elf	Spleen Ct	Spleen NE	Intestine Elf	Intestine Ct	Intestine NE	Liver Elf	Liver Ct	Liver NE	Gallbladder Elf	Gallbladder Ct	Gallbladder NE	Urinary bladder Elf	Urinary bladder Ct	Urinary bladder NE	Bile Elf	Bile Ct	Oesophagus Elf	oesophagus ct	oesophagus NE
0	2014-08-15	Prior	Sample 1-P	49	16	1.19629	23.4595	Neg	0
0	2014-08-15	Prior	Sample 2-P	54	15	1.6	23.2928	Neg	0
0	2014-08-15	Prior	Sample 3-P	40	15.5	1.07415	23.2529	Neg	0
0	2014-08-15	Prior	Sample 4-P	48	16	1.17188	21.1171	Neg	0
0	2014-08-15	Prior	Sample 5-P	49	16	1.19629	20.7107	Neg	0
0	2014-08-15	Prior	Sample 6-P	49	16	1.19629	20.2872	Neg	0
0	2014-08-15	Prior	Sample 7-P	45	15.5	1.20842	20.5988	Neg	0
0	2014-08-15	Prior	Sample 8-P	45	15.5	1.20842	19.7773	Neg	0
0	2014-08-15	Prior	Sample 9-P	41	15.5	1.101	21.6899	Neg	0
0	2014-08-15	Prior	Sample 10-P	49	16	1.19629	19.9903	Neg	0
0	2014-08-15	Prior	DyP150814 11	45	14.5	1.47608	19.3104	Neg	0
0	2014-08-15	Prior	DyP150814 12	45	14.5	1.47608	18.9392	Neg	0
0	2014-08-15	Prior	DyP150814 13	55	16.5	1.22436	16.4104	Neg	0
0	2014-08-15	Prior	DyP150814 14	50	15	1.48148	16.8644	Neg	0
0	2014-08-15	Prior	DyP150814 15	40	14	1.45773	18.615	Neg	0
0	2014-08-15	Prior	DyP150814 16	47	15	1.39259	18.7317	Neg	0
0	2014-08-15	Prior	DyP150814 17	51	16	1.24512	18.6221	Neg	0
0	2014-08-15	Prior	DyP150814 18	50	16	1.2207	17.9313	Neg	0
0	2014-08-15	Prior	DyP150814 19	54	16.5	1.2021	17.5422	Neg	0
0	2014-08-15	Prior	DyP150814 20	49	15.5	1.31583	17.8374	Neg	0
0	2014-08-15	Prior	DY 150814 21 PS	49	15	1.45185	18.5386	Neg	0
0	2014-08-15	Prior	DY 150814 22 PS	48	15	1.42222	15.9258	Neg	0
0	2014-08-15	Prior	DY 150814 23 PS	45	14	1.63994	18.0203	Neg	0
0	2014-08-15	Prior	DY 150814 24 PS	48	15	1.42222	17.5305	Neg	0
0	2014-08-15	Prior	DY 150814 25 PS	52	15.5	1.39639	16.4128	Neg	0
1	2014-09-04	21	S040914-1	74	19.5	0.997994	15.4879	21.2161	0.0143035	22.453	31.2046	0.00156319	17.0225	31.9149	2.73831e-05	17.6361	Neg	0	14.5703	26.834	0.000172701	19.6714	30.2333	0.000487548	14.9494	27.824	0.000113062	14.5867	Neg	0	15.4139	37.4941	2.15709e-07
1	2014-09-04	21	S040914-2	48	17	0.977	14.8926	21.313	0.00906324	22.9941	35.6167	0.000111425	17.0188	30.7861	5.87936e-05	16.5952	29.1698	0.000133445	15.64	27.6885	0.000195005	27.4757	Neg	0	14.5487	28.7537	4.62372e-05	14.7638	Neg	0	13.8095	32.0194	3.09996e-06
1	2014-09-04	21	S040914-3	78	20	0.975	16.6692	21.2989	0.0293466	23.0217	Neg	0	17.0018	27.5828	0.000511862	17.7437	36.6794	1.72921e-06	15.3261	26.0828	0.000472185	19.9483	30.7989	0.000398175	16.4675	28.9069	0.000146708	16.3424	Neg	0	16.3383	32.5084	1.16829e-05
1	2014-09-04	21	S040914-4	78	20.5	0.905384	23.027	27.4902	0.0283728	22.1541	36.129	4.53535e-05	17.0911	30.1678	9.38108e-05	18.674	Neg	0	16.3113	26.3998	0.000726651	19.8573	30.1319	0.000590051	15.5957	29.7813	4.5732e-05	17.0892	Neg	0	15.0957	29.0308	5.48421e-05
1	2014-09-04	21	S040914-5	76	19.5	1.02497	17.751	21.6894	0.0457697	24.2583	Neg	0	17.6431	28.3198	0.000472611	18.1516	36.7181	2.20113e-06	16.5304	26.7984	0.00063998	20.5656	30.3823	0.000792179	16.1652	30.1809	5.06525e-05	15.4489	Neg	0	16.3092	Neg	0
1	2014-09-04	21	S040914-6	68	19	0.991398	19.2787	23.5879	0.0343474	22.2812	37.3003	2.22537e-05	17.3354	25.7831	0.00216233	17.8313	34.7697	6.69879e-06	17.3583	27.3873	0.000738487	20.8281	30.6869	0.000765181	16.4582	28.8837	0.00014813	16.3452	Neg	0	16.8568	Neg	0
1	2014-09-04	21	S040914-7	65	18.5	1.02659	17.1911	23.5002	0.00926963	22.2678	Neg	0	17.8323	28.9611	0.000346156	18.486	Neg	0	15.7236	27.082	0.000310954	20.0469	29.315	0.00116356	16.5274	30.409	5.50185e-05	16.341	32.9101	8.90899e-06	17.8059	33.1652	1.95852e-05
1	2014-09-04	21	S040914-8	57	17	1.16019	17.8765	21.5353	0.0551809	22.3619	35.3849	8.61466e-05	16.5327	26.0992	0.00103046	18.2921	29.133	0.000416462	17.7823	25.7092	0.00304802	20.6996	29.6575	0.00141496	15.3019	26.9212	0.000263015	14.5428	Neg	0	15.8891	36.935	4.30645e-07
1	2014-09-04	21	S040914-9	60	18	1.02881	17.2381	21.7377	0.0316399	21.8512	32.4054	0.000466062	17.034	26.8125	0.000882055	18.295	32.5068	4.22109e-05	17.2279	26.8382	0.00098434	20.332	29.9134	0.00093442	15.8426	29.9873	4.67507e-05	17.4808	Neg	0	15.7612	Neg	0
1	2014-09-04	21	S040914-10	69	19	1.00598	18.6521	21.4669	0.0961435	18.8295	36.2655	4.66902e-06	15.9105	26.6017	0.000487051	15.493	31.1598	1.67662e-05	15.4044	24.8741	0.00112949	23.4269	36.4831	8.21839e-05	14.6898	28.1133	7.83549e-05	17.0982	Neg	0	14.8128	Neg	0
1	2014-09-04	21	S040914-11	62	17.5	1.15685	17.6974	23.5077	0.012855	17.8482	35.3124	4.68557e-06	15.4071	26.7044	0.000326505	15.3894	Neg	0	15.9198	25.8268	0.000829403	22.1385	35.6511	6.2101e-05	14.6885	28.0285	8.2929e-05	14.5928	Neg	0	17.0484	33.2514	1.12383e-05
1	2014-09-04	21	S040914-12	59	17.5	1.10087	17.9605	25.2041	0.00482793	18.7611	33.5827	2.76015e-05	17.2681	30.4226	8.86222e-05	16.8096	30.4488	6.44466e-05	15.1902	27.2234	0.000199088	21.6493	33.1014	0.000254474	16.2856	26.3716	0.000728256	15.7877	Neg	0	14.8327	27.5785	0.000123726
1	2014-09-04	21	S040914-13	62	18	1.0631	16.1502	21.8124	0.0147321	19.4463	37.1161	3.92754e-06	16.5842	30.0693	7.19264e-05	16.3204	36.2525	9.08436e-07	16.5958	27.1684	0.00051964	20.5873	34.7128	4.24508e-05	15.1754	30.2894	2.45833e-05	15.8328	Neg	0	16.2182	Neg	0
1	2014-09-04	21	S040914-14	49	18	0.840192	16.6256	22.546	0.0122279	20.5081	30.9566	0.000516505	15.2515	28.2914	0.000100357	16.138	30.9186	3.01534e-05	14.3024	26.4297	0.000190628	20.8452	32.8302	0.000180533	14.3949	28.2262	5.98046e-05	14.8202	Neg	0	16.7895	35.6829	1.81926e-06
1	2014-09-04	21	S040914-15	65	18	1.11454	16.6241	22.3261	0.0141833	21.6871	Neg	0	17.5104	28.9056	0.000291029	17.3907	Neg	0	16.0382	27.1149	0.000373782	19.8448	30.6361	0.000415574	14.9451	29.3134	4.10074e-05	16.3355	Neg	0	14.8711	Neg	0
1	2014-09-04	21	S040914-16	73	19	1.0643	15.8405	21.8619	0.0116266	22.0343	Neg	0	15.8085	27.6014	0.000231063	17.7018	31.5758	5.38277e-05	15.6241	24.7879	0.00138323	20.2257	30.9987	0.000417081	15.634	26.8572	0.00034157	16.3763	Neg	0	15.1258	Neg	0
1	2014-09-04	21	S040914-17	92	21	0.993413	16.9716	21.4922	0.0313838	21.6037	35.9671	3.52826e-05	16.5753	27.5418	0.000397866	18.1642	33.6434	1.79056e-05	16.1394	26.426	0.000637672	18.9027	30.2233	0.000296477	17.6257	29.3275	0.000235697	15.9599	Neg	0	15.5552	28.3153	0.000120508
1	2014-09-04	21	S040914-18	74	19	1.07887	18.1172	21.8525	0.0520948	23.2219	Neg	0	17.7979	30.7293	0.000101866	16.9485	32.6558	1.57728e-05	17.3	25.566	0.00244834	20.0004	29.6667	0.000888887	15.9743	27.3409	0.000307459	15.5129	Neg	0	15.1057	Neg	0
1	2014-09-04	21	S040914-19	66	18	1.13169	17.206	21.2033	0.0445328	21.4479	32.0928	0.00044229	16.0544	Neg	0	16.8264	32.8651	1.26289e-05	17.4867	27.8596	0.000582976	19.53	32.7338	8.13395e-05	15.3514	30.2571	2.82039e-05	15.0644	35.3963	7.12817e-07	14.753	Neg	0
1	2014-09-04	21	S040914-20	84	20	1.05	17.2045	22.4247	0.0194112	22.5377	Neg	0	17.6718	29.3567	0.000238162	17.1231	Neg	0	16.7224	27.3156	0.000510919	19.1717	32.5018	7.52793e-05	16.6086	31.153	3.50137e-05	16.3481	Neg	0	15.4835	31.5126	1.31125e-05
1	2014-09-04	21	S040914-21	74	19	1.07887	17.0546	24.3786	0.00466795	22.9105	Neg	0	16.7927	29.1132	0.000157847	24.5465	37.5882	8.08798e-05	16.2121	27.2071	0.000393523	26.0286	32.2993	0.00775855	15.8332	29.3212	7.30368e-05	15.8085	Neg	0	17.8717	33.3199	1.84106e-05
1	2014-09-04	21	S040914-22	61	18	1.04595	16.6651	22.7051	0.011264	22.3617	Neg	0	17.0422	29.974	0.000103627	16.4909	Neg	0	15.2161	26.3089	0.000376788	20.2481	35.4451	2.06694e-05	15.6505	Neg	0	15.4136	Neg	0	21.3908	Neg	0
1	2014-09-04	21	S040914-23	80	19	1.16635	18.3215	19.5485	0.284746	23.1097	Neg	0	16.2038	27.0307	0.000441185	17.1368	32.2771	2.30805e-05	15.3378	26.7068	0.000311484	19.429	32.0622	0.000120118	15.4241	30.5801	2.3756e-05	14.9068	Neg	0	23.8302	30.5734	0.00592215
1	2014-09-04	21	S040914-24	71	18	1.21742	18.0522	21.9062	0.0481339	20.8978	Neg	0	16.4379	30.2682	5.70896e-05	16.9203	37.6173	5.32949e-07	13.5941	26.3946	0.000122677	22.8191	33.7634	0.000349695	14.0379	29.1208	2.57756e-05	15.0486	Neg	0	16.8633	Neg	0
1	2014-09-04	21	S040914-25	47	17	0.956646	17.8461	21.9561	0.0406468	22.9093	Neg	0	15.7823	26.2047	0.000586336	17.7403	32.8858	2.26804e-05	15.0712	26.6079	0.00027969	18.3585	30.9035	0.000130721	13.616	28.1689	3.73039e-05	16.652	Neg	0	15.1026	36.6094	3.20686e-07
1	2014-09-04	21	S040914-26	94	19	1.37046	16.1401	23.3127	0.00528379	22.4205	Neg	0	16.7118	28.3359	0.000253767	17.1081	Neg	0	14.1136	27.3569	8.97358e-05	18.9713	31.4555	0.000134317	14.7917	27.9156	9.58021e-05	16.5409	36.9833	6.39088e-07	14.7062	32.1703	5.03835e-06
1	2014-09-04	21	S040914-27	63	17.5	1.17551	16.6719	22.5189	0.0128391	24.3643	37.4733	7.759e-05	16.5278	28.6172	0.000185801	17.1331	Neg	0	16.1635	25.7901	0.000997763	20.593	27.2815	0.00662302	15.6305	29.0422	7.72819e-05	14.6707	Neg	0	15.4025	32.6216	5.85534e-06
1	2014-09-04	21	S040914-28	75	18.5	1.18453	16.4281	22.1291	0.0142572	21.6348	36.6558	2.25587e-05	16.3227	32.7402	9.87892e-06	17.9561	27.7915	0.000830748	16.3285	25.4056	0.00144347	19.5838	29.392	0.000815029	16.3385	27.0136	0.000487577	16.3686	Neg	0	16.1201	30.8246	3.17638e-05
1	2014-09-04	21	S040914-29	73	19	1.0643	16.8927	22.4894	0.0151404	23.217	34.5752	0.00026159	17.2935	28.5567	0.000319906	17.8665	37.3952	1.15277e-06	16.8025	26.4153	0.000992361	20.6493	29.9483	0.00112364	18.0007	28.4215	0.000557669	16.2233	Neg	0	16.5746	Neg	0
1	2014-09-04	21	S040914-30	82	19	1.19551	16.5757	24.0129	0.0043707	22.2906	33.9481	0.000218098	18.5381	Neg	0	18.3915	Neg	0	20.885	31.2342	0.000547734	24.5628	33.2265	0.00158046	17.1207	31.4225	4.08009e-05	15.7439	Neg	0	17.4679	36.1501	2.06719e-06
2	2014-09-18	35	S180914-1	55	17	1.11948	18.1542	20.92	0.100545	22.1126	29.5375	0.00387849	16.7472	28.9017	0.000176873	18.5437	27.9721	0.00108047	16.4816	26.4088	0.000807544	22.8881	25.5707	0.0953735	16.6026	27.3592	0.000458507	16.6033	34.0129	5.00404e-06	16.3893	37.5688	3.88776e-07
2	2014-09-18	35	S180914-2	45	17	0.915937	18.021	20.6752	0.108787	21.7859	28.4442	0.00657651	16.7905	28.485	0.000241476	18.1214	33.0741	2.56258e-05	17.0762	25.9977	0.00157688	20.6261	26.7558	0.00967252	15.609	27.2752	0.000252968	16.6701	31.0789	3.83373e-05	15.7801	30.0464	4.31106e-05
2	2014-09-18	35	S180914-3	75	21	0.809848	18.0755	18.3966	0.52977	21.3979	28.7988	0.00400776	17.2561	33.8968	8.30892e-06	18.9531	30.2763	0.000295595	16.3141	24.407	0.00281713	19.8108	28.3004	0.00198503	17.5388	27.653	0.000694093	16.9652	Neg	0	20.222	34.6692	3.44119e-05
2	2014-09-18	35	S180914-4	60	19	0.874763	18.3509	19.37	0.327713	20.4941	33.8651	7.10148e-05	15.9522	30.1054	4.63672e-05	19.2883	28.6101	0.00114171	16.989	26.7643	0.000884877	19.6086	25.2508	0.0137878	17.3461	28.9713	0.000249896	17.821	Neg	0	15.7315	31.6705	1.38608e-05
2	2014-09-18	35	S180914-5	130	22	1.22089	19.6041	18.0568	1.81874	21.4475	34.3688	9.42775e-05	17.4411	31.1117	6.21719e-05	18.5641	30.9589	0.000144074	17.4072	28.5235	0.000352558	19.7111	27.1214	0.00414055	15.9652	29.9723	5.11858e-05	15.2648	Neg	0	17.0835	29.2537	0.000173648
2	2014-09-18	35	S180914-6	140	22	1.3148	18.7756	19.36	0.435937	20.4597	29.151	0.00170513	16.4234	29.9114	7.20545e-05	17.1537	29.2156	0.000186592	17.1145	26.5831	0.00108662	25.7061	Neg	0	16.2216	28.8396	0.000130689	15.8948	Neg	0	15.5666	28.5085	0.000106482
2	2014-09-18	35	S180914-7	130	22	1.22089	19.0446	17.8871	1.41391	21.679	26.8877	0.0176437	15.1611	28.6294	7.51816e-05	17.3962	26.9927	0.00098975	15.0108	24.0536	0.00152313	21.4002	25.3389	0.042064	15.7684	27.7848	0.000198702	16.9205	Neg	0	17.2096	27.6255	0.000569832
2	2014-09-18	35	S180914-8	135	22	1.26784	18.5702	16.5188	2.62304	22.1084	27.7046	0.0134278	17.2965	30.4784	8.69343e-05	18.6538	27.4078	0.00170371	17.2712	26.6111	0.0011816	21.6756	24.5822	0.0842383	16.5383	28.2922	0.000233303	15.8979	37.3108	3.35593e-07	16.7413	29.2379	0.000140233
2	2014-09-18	35	S180914-9	90	21	0.971817	16.9246	17.3815	0.496102	20.9235	28.3899	0.00387563	16.1958	27.3211	0.000360321	18.814	26.7874	0.00288386	17.3961	27.4223	0.000739288	20.975	26.1245	0.0186677	16.4871	28.7094	0.000169924	16.3983	36.9678	5.88197e-07	19.3338	31.7432	0.000140137
2	2014-09-18	35	S180914-10	100	19	1.45794	15.8906	18.4372	0.122942	18.9125	26.7534	0.00314811	15.0818	26.3466	0.000336299	16.3173	26.5669	0.000651212	14.5733	24.2695	0.000987254	18.9672	24.0136	0.0209721	14.9783	25.3098	0.000635351	14.3074	32.2051	3.78797e-06	14.7293	28.904	4.70017e-05
2	2014-09-18	35	S180914-11	130	22	1.22089	14.3997	19.0011	0.0315251	21.1334	29.1312	0.00268859	15.1288	25.6358	0.000561994	15.3992	27.3261	0.000212967	14.7266	23.7344	0.00157002	18.9311	28.1382	0.00124439	14.6647	26.077	0.000307201	15.3664	Neg	0	15.6821	29.486	5.91465e-05
2	2014-09-18	35	S180914-12	95	20	1.1875	14.5128	16.8106	0.150267	22.128	30.662	0.00182562	15.4761	25.504	0.000771913	15.9368	27.1441	0.000342856	15.6735	24.2532	0.00205419	19.4481	28.806	0.00111	14.1122	30.6125	9.82826e-06	15.7192	35.9173	7.68883e-07	17.3517	28.2753	0.000402355
2	2014-09-18	35	S180914-13	90	19	1.31214	17.0546	17.6053	0.464108	17.7507	30.4369	0.000120449	16.5383	27.0101	0.000557194	19.099	25.7042	0.00725471	15.9543	26.3548	0.000592746	20.0549	28.0316	0.00279612	14.0875	26.5827	0.000149227	16.9367	Neg	0	17.6304	29.3627	0.000230838
2	2014-09-18	35	S180914-14	115	20	1.4375	18.1237	16.583	1.87348	21.37	29.6034	0.00227871	16.4054	31.3956	2.59924e-05	16.3046	25.0724	0.00178177	17.9936	25.9962	0.00288136	20.7164	28.4541	0.00323905	14.6342	26.2515	0.000267476	16.2711	35.4589	1.50746e-06	17.0689	29.5116	0.000144362
2	2014-09-18	35	S180914-15	105	21	1.13379	18.3272	16.7639	1.89365	23.2778	27.706	0.0288902	18.8509	31.2045	0.000147185	20.0049	28.3923	0.00211797	16.3816	27.4796	0.000365495	22.0723	25.5891	0.0551549	16.2025	28.9083	0.000123177	17.3258	34.4353	6.03397e-06	19.2278	29.2778	0.000697348
2	2014-09-18	35	S180914-16	55	17	1.11948	17.7011	17.8264	0.610391	20.2109	27.3026	0.0050815	33.7788	Neg		19.6566	27.7009	0.00269529	18.1227	25.2102	0.00534769	19.6273	27.5648	0.00289992	17.0353	26.7959	0.000892787	17.5061	32.1369	3.23426e-05	19.2353	28.6889	0.00104525
2	2014-09-18	35	S180914-17	80	19	1.16635	18.5204	17.6473	1.17982	23.3867	27.0256	0.0492507	18.4548	31.34	0.00010353	20.2271	25.7598	0.0146416	16.7951	26.7688	0.000776784	20.4844	25.4062	0.0220383	16.2817	27.6134	0.000312596	16.8321	Neg	0	19.5614	32.1763	0.000121246
2	2014-09-18	35	S180914-18	80	20	1	17.9158	17.4947	0.880229	21.1645	28.4255	0.00443107	18.2336	30.9962	0.000113093	19.7447	27.3595	0.00360075	17.7419	26.7108	0.0015037	19.9181	25.7127	0.0123439	17.1074	29.4447	0.000154935	16.5012	35.1766	2.12352e-06	19.194	31.4501	0.000156017
2	2014-09-18	35	S180914-19	65	19	0.94766	19.563	17.9494	1.90432	19.4422	29.3423	0.000768207	18.3622	26.9849	0.00187508	17.8453	27.5552	0.00090694	16.3893	25.5002	0.00140872	18.6845	28.4929	0.000832004	16.2767	26.3584	0.000730544	17.867	34.5377	8.02758e-06	17.6985	28.3973	0.000464977
2	2014-09-18	35	S180914-20	95	20	1.1875	17.9318	15.9092	2.61033	21.882	27.7649	0.0111103	16.8471	27.7795	0.000404646	19.1412	26.567	0.00415151	17.1305	25.8791	0.00177106	20.7118	24.0895	0.0625547	15.9737	28.2714	0.000163366	16.1347	Neg	0	15.4844	29.9348	3.83052e-05
2	2014-09-18	35	S180914-21	135	23	1.10956	18.6034	16.9815	1.95803	20.2433	27.2762	0.00528473	16.1002	26.3505	0.000654171	18.6517	26.7093	0.00273377	16.2504	26.2725	0.000761238	23.3614	24.3717	0.293664	16.1012	28.2197	0.000183971	15.8608	32.056	1.16118e-05	16.8135	28.1436	0.000309116
2	2014-09-18	35	S180914-22	100	21	1.0798	17.6861	16.7322	1.27054	19.4573	27.0056	0.00379223	18.2318	31.4253	8.44076e-05	19.9951	25.1399	0.0191566	17.2551	27.5638	0.000612232	21.9981	22.9068	0.324698	17.4979	28.3698	0.000415311	15.4814	33.3617	3.73053e-06	20.1572	30.4767	0.000568397
2	2014-09-18	35	S180914-23	105	20	1.3125	17.5946	15.9353	2.05572	19.9071	26.9455	0.00530557	17.5334	27.9059	0.000582488	20.2345	27.8804	0.00348588	17.2415	25.3435	0.00274035	20.1575	21.848	0.199247	16.3293	29.8026	7.29329e-05	17.184	Neg	0	19.0412	30.9649	0.000196216
2	2014-09-18	35	S180914-24	135	23	1.10956	16.7464	16.0753	1.07159	19.4017	26.6348	0.00470337	18.7163	30.6737	0.00019322	19.4157	27.0009	0.00370177	16.6516	24.8516	0.00259918	19.2097	27.9887	0.00165357	16.4968	38.0202	3.07064e-07	16.0907	34.1693	3.21498e-06	17.3995	31.1662	5.83013e-05
2	2014-09-18	35	S180914-25	115	21	1.24177	16.8936	15.9806	1.25855	21.779	28.2515	0.00746253	17.6674	28.1842	0.000526479	19.0725	26.9873	0.00298304	17.5559	26.8665	0.00119743	21.5402	27.5178	0.010501	15.7218	29.252	7.11599e-05	18.7447	31.67	0.000100073	18.0392	27.8755	0.000828674
2	2014-09-18	35	S180914-26	100	21	1.0798	17.1774	15.7673	1.75235	22.2649	28.1523	0.0109792	18.0166	29.0412	0.000369959	20.5408	26.5397	0.0105921	17.9081	26.9984	0.00137941	22.3046	27.8473	0.0138613	16.7587	28.819	0.000188507	16.8564	36.8806	8.42842e-07	18.8665	31.7161	0.000105053
2	2014-09-18	35	S180914-27	100	20	1.25	18.9201	16.9456	2.46957	21.9364	27.9206	0.0103591	18.0249	26.573	0.00198797	19.3405	30.177	0.000407729	17.0229	27.5947	0.000514802	21.7915	27.4576	0.0128989	16.7468	26.4888	0.000910173	15.9366	37.0834	4.01705e-07	18.0044	37.2787	1.36583e-06
2	2014-09-18	35	S180914-28	105	21	1.13379	18.5488	20.1545	0.219044	20.8724	28.135	0.00445616	17.9657	28.0087	0.000721351	19.3856	25.6856	0.00886626	16.8043	25.6709	0.00164711	21.3783	25.3918	0.0400012	16.8938	29.5715	0.000123565	16.3646	35.5145	1.54348e-06	19.5781	31.1763	0.000241741
2	2014-09-18	35	S180914-29	125	22	1.17393	18.3953	16.534	2.31481	22.2546	29.6627	0.00390998	17.7997	31.9105	4.5728e-05	19.3676	27.3015	0.00292469	17.588	25.9146	0.00233402	21.1631	26.9892	0.0117408	16.7488	26.9155	0.000682124	16.9411	33.4674	9.04607e-06	18.6928	26.95	0.00238518
2	2014-09-18	35	S180914-30	95	20	1.1875	17.5603	15.5739	2.56883	21.0893	28.7748	0.0033271	17.7607	26.8189	0.0014146	19.813	26.8351	0.00537641	18.5251	28.4149	0.000790177	20.5513	25.2489	0.0256218	15.5592	23.8231	0.00255221	15.7489	32.5956	7.48022e-06	18.5938	26.9372	0.00225458
3	2014-10-02	49	S021014-1	85	20	1.0625	15.0462	14.8349	0.815616	18.4724	25.8926	0.00423191	15.7185	23.7521	0.00297329	16.9315	23.3944	0.00840069	17.9705	26.4692	0.00205838	21.4139	24.3818	0.0812935	14.745	24.4704	0.000964016	13.6524	28.9809	2.20127e-05	15.8336	24.5	0.00192968									15.1246	25.9067	0.000466313
3	2014-10-02	49	S021014-2	160	22.5	1.40466	14.8005	15.8951	0.337911	20.2229	26.8584	0.0069247	15.8875	25.6486	0.00091643	16.5183	24.4071	0.00322065	16.881	24.7708	0.00319165	20.4901	25.1432	0.0264452	16.1768	26.6246	0.000571106	19.164	33.9333	2.83342e-05	16.7583	26.5622	0.00087248									14.5961	27.3361	0.0001249
3	2014-10-02	49	S021014-3	70	20	0.875	14.7407	15.6695	0.37871	19.0471	25.5288	0.00789902	15.9799	24.7549	0.0017864	15.3772	21.7841	0.00904523	15.9327	22.9988	0.00570699	20.1296	23.4501	0.0659125	16.2965	25.2926	0.00152618	13.0994	27.7315	3.57749e-05	15.5338	24.8911	0.00121543									17.2977	27.9175	0.000495157
3	2014-10-02	49	S021014-4	115	22	1.08002	15.5909	15.5551	0.71489	20.2506	26.6496	0.0081257	16.1234	25.404	0.00126311	18.0306	24.4588	0.00838514	14.7602	22.3465	0.0041189	21.0774	24.1899	0.0742679	17.2794	26.2799	0.00148751	15.6743	30.699	2.58218e-05	18.0036	27.1655	0.00131107									17.5353	27.6831	0.000678494
3	2014-10-02	49	S021014-5	170	25	1.088	14.486	15.6586	0.32283	20.1026	26.7262	0.00700037	16.5861	27.4094	0.000438389	16.7811	22.7282	0.0119656	16.0685	23.5274	0.00435748	21.5893	25.548	0.0413141	15.8515	26.2355	0.000600848	17.5281	32.6701	2.28456e-05	16.3964	24.6896	0.00245419									15.821	29.3405	7.1515e-05
3	2014-10-02	49	S021014-6	115	22.5	1.0096	15.1074	16.0263	0.378034	19.5636	27.1902	0.00358703	17.4899	25.6214	0.00267063	18.3206	24.268	0.0115454	15.622	22.9924	0.0046754	23.7176	25.2068	0.210408	15.0252	24.8761	0.000879556	15.3357	31.3262	1.35074e-05	16.3782	23.7225	0.00467632									18.5303	30.6519	0.000173573
3	2014-10-02	49	S021014-7	165	24	1.19358	16.5052	16.8429	0.543194	19.705	27.6675	0.00284601	17.8756	25.7804	0.00308757	18.8296	24.2975	0.0158018	15.1667	22.6719	0.00431143	20.5886	22.4627	0.174152	15.4425	25.5928	0.000710902	15.6308	27.6538	0.000198442	17.2113	25.3564	0.00266324									17.2882	30.1754	0.000106207
3	2014-10-02	49	S021014-8	105	21	1.13379	18.0792	15.1778	4.72497	19.7598	27.7578	0.00277483							16.2877	22.1663	0.0126785
3	2014-10-02	49	S021014-9	120	22.5	1.0535	16.6594	15.4567	1.54053	19.3164	26.6948	0.00426966							17.0674	23.8328	0.00681914
3	2014-10-02	49	S021014-10	95	22.5	0.834019	16.1869	14.392	2.32831	20.3633	27.3192	0.00555252							16.5108	22.9308	0.00873326
3	2014-10-02	49	S021014-11	150	22.5	1.31687	17.1854	15.3148	2.39533	20.8746	25.4937	0.0268254							16.2692	25.1106	0.00169635
3	2014-10-02	49	S021014-12	115	22.5	1.0096	18.2436	16.8206	1.72492	21.1775	25.6373	0.0296808							15.8571	22.5537	0.00734812
3	2014-10-02	49	S021014-13	145	24	1.0489	16.5295	14.2675	3.17217	21.9734	25.3936	0.0590331							16.2951	22.9649	0.0074074
3	2014-10-02	49	S021014-14	130	22.5	1.14129	17.2616	15.7521	1.87116	21.7102	24.5505	0.0880494							16.2211	24.0322	0.00341845
3	2014-10-02	49	S021014-15	85	20	1.0625	16.9593	15.4556	1.87686	21.9397	26.0262	0.0375758							16.2181	24.3363	0.00277519
3	2014-10-02	49	S021014-16	105	20	1.3125	18.0771	16.2028	2.35243	21.7277	25.31	0.0531811							16.1439	25.5303	0.00117504
3	2014-10-02	49	S021014-17	90	21.5	0.905581	17.4905	16.5357	1.27706	22.208	24.2595	0.148721							17.2041	24.9404	0.00351577
3	2014-10-02	49	S021014-18	115	21.5	1.15713	17.7183	15.9406	2.22153	22.8391	25.8606	0.0758492							17.1109	23.1707	0.0109998
3	2014-10-02	49	S021014-19	90	20	1.125	18.1724	17.085	1.37557	20.8225	24.7379	0.0433059	15.7868	23.031	0.00507421	17.225	22.2211	0.0225918	16.9453	25.6011	0.00189429	24.6877	30.3195	0.0123496	14.0259	24.8252	0.0004727	14.9742	25.8919	0.000426743	24.9414	26.3904	0.210208									16.5665	25.4029	0.00169051
3	2014-10-02	49	S021014-20	125	21.5	1.25775	18.6102	17.2463	1.64308	22.6569	24.1634	0.213095	16.8881	35.905	1.6691e-06	18.2036	22.3077	0.0404745	16.1725	24.1835	0.00298788	19.6703	21.7244	0.157406	14.3484	Neg	0	15.5377	27.9585	0.000151797	17.8808	24.3606	0.00812485									16.2791	28.5767	0.000162235
3	2014-10-02	49	S021014-21	130	23	1.06846	17.7589	16.1978	1.91582	22.3606	25.7063	0.0615413	22.4091	24.3058	0.164427	16.9819	22.613	0.0147605	16.3134	23.2256	0.00628038	21.1944	29.3907	0.0023462	13.3407	24.0059	0.000526009	15.4581	28.7258	8.55664e-05	16.9197	25.2993	0.0022865									16.5582	29.1028	0.000136303
3	2014-10-02	49	S021014-22	95	20.5	1.10271	17.7847	16.1962	1.95059	22.1893	24.8506	0.0983367	16.9871	24.262	0.00483367	17.9572	22.3834	0.0327088	15.7129	22.4347	0.00724734	33.4859	24.323	232.547	14.2929	23.5452	0.00134315	15.2688	28.1773	0.000109683	17.3544	26.7143	0.00116338									18.4278	25.6485	0.00485105
3	2014-10-02	49	S021014-23	90	20	1.125	18.4054	16.3478	2.64401	20.7605	25.1507	0.0314172	16.2495	23.7091	0.00433717	17.7517	27.7291	0.000757947	16.0983	23.1757	0.00564231	31.1942	22.8265	142.882	13.6066	23.855	0.000693845	14.8405	26.9569	0.000189673	17.6472	23.0589	0.0168707									15.6592	27.7349	0.00019133
3	2014-10-02	49	S021014-24	110	22	1.03306	17.3948	17.2018	0.763012	20.7949	25.2519	0.0299999							15.7511	24.3319	0.00204914
3	2014-10-02	49	S021014-25	115	21	1.24177	17.3062	15.8458	1.80798	20.6283	23.3912	0.0951496							16.6821	24.9243	0.00252388
3	2014-10-02	49	S021014-26	125	22.5	1.09739	17.9479	16.2522	2.08994	21.9311	24.3932	0.113252							16.1245	23.0263	0.00635275
3	2014-10-02	49	S021014-27	115	23	0.94518	17.8062	16.5713	1.53342	21.3805	23.8744	0.112255							16.3687	22.6476	0.0096427
3	2014-10-02	49	S021014-28	140	23	1.15065	17.232	16.6244	1.01489	20.197	24.081	0.0448865							17.5814	25.6121	0.00285379
3	2014-10-02	49	S021014-29	90	21.5	0.905581	16.6625	15.0086	2.09265	20.5412	23.5106	0.082864							17.0302	25.3622	0.00235559
3	2014-10-02	49	S021014-30	130	22	1.22089	17.1038	22.3974	0.0185091	21.6792	24.6772	0.0791631							17.2879	24.3371	0.00559538
4	2014-11-11	89	S111114-1	220	26.5	1.18218	18.3494	14.5874	8.42345	20.5645	23.1038	0.110913	18.3385	16.6135	2.11282				17.0041	20.3637	0.0689832													16.9931	24.6049	0.00384466
4	2014-11-11	89	S111114-2	315	28.5	1.36074	17.3339	14.3738	5.00255	21.0246	23.9517	0.0843303	17.4649	18.1017	0.433618				17.0071	22.4457	0.0168112													16.6129	24.097	0.00422985
4	2014-11-11	89	S111114-3	320	30	1.18519	17.8614	14.7951	5.31152	20.8417	21.2993	0.453009	18.3148	20.5548	0.143152				17.4717	23.103	0.0145923																20.1638	28.803	0.00177873
4	2014-11-11	89	S111114-4	220	26	1.25171	17.1237	13.506	7.85614	21.249	21.4915	0.519347	18.1809	19.2554	0.316847				17.4751	21.6065	0.0404039
4	2014-11-11	89	S111114-5	245	27	1.24473	16.5584	12.7202	9.24541	18.5924	23.8694	0.0180879	18.3547	17.6357	1.06667	19.3455	23.3015	0.0435909	16.9392	22.1196	0.020065	21.2903	21.7272	0.454702	17.5075	23.8878	0.00876764	16.3729	27.8934	0.000274398	17.9984	24.2336	0.00956673
4	2014-11-11	89	S111114-6	320	29.5	1.24648	16.5698	13.3805	5.94879	20.0834	24.9304	0.023401	17.9569	17.6106	0.835779	18.699	21.6281	0.0888683	17.3362	23.3492	0.0112963	21.3365	20.7818	0.890581	19.1991	24.7128	0.0151881	16.7455	28.4112	0.000246508	18.4879	22.7129	0.0370401
4	2014-11-11	89	S111114-7	175	26	0.995676	16.4292	13.0329	6.86905	19.1822	25.9779	0.00636205	18.188	18.8321	0.42432	19.6478	23.6466	0.04205	17.8758	24.5607	0.00706893	21.3646	22.9177	0.212713	18.3948	24.1633	0.0130144	16.2078	26.9566	0.00046518	19.6599	24.9368	0.0176488	18.5375	22.4198	0.0466925	20.4343	29.7048	0.00115135
4	2014-11-11	89	S111114-8	200	26.5	1.07471	17.9776	14.4127	7.43165	20.4864	26.4226	0.011066	17.5006	18.0099	0.472445	19.3339	23.4011	0.0404341	18.3784	24.3784	0.0111256	21.3214	22.2205	0.331977	18.4158	26.1606	0.00339915	19.4872	27.9024	0.00210344	18.6036	23.7129	0.0202644	20.0618	26.7034	0.0069216	20.0767	29.0792	0.00139258
4	2014-11-11	89	S111114-9	220	28	1.00219	17.9354	14.3414	7.58752	18.9063	25.7812	0.0060674	18.329	18.2969	0.669431	20	22.1	0.151423	17.7119	23.5412	0.0126869	23.847	19.97	8.02206	18.6609	23.9731	0.0176332	16.9244	25.0874	0.00264848	20.3757	23.7415	0.0635511	18.6287	22.9857	0.0337534	20.0216	27.9837	0.00282622
4	2014-11-11	89	S111114-10	250	27.5	1.2021	18.5404	17.8656	1.03071	20.5096	20.504	0.625256	19.0018	22.4232	0.0631673				17.5296	22.8728	0.0177226
4	2014-11-11	89	S111114-11	260	28	1.1844	17.8429	15.221	3.92943	22.1814	21.5935	0.893311	19.121	21.5785	0.121217				18.6331	24.4807	0.0122654													18.0713	23.6097	0.0153285	20.5782	28.33	0.00321854
4	2014-11-11	89	S111114-12	260	28	1.1844	17.2207	13.7074	7.30256	20.9522	21.4959	0.426172	19.2531	21.3668	0.152637				18.1864	24.238	0.0107899
4	2014-11-11	89	S111114-13	245	27.5	1.17806	18.0164	15.6796	3.22489	23.5707	22.315	1.36154	18.7032	23.6383	0.0227568				18.832	25.2841	0.00809937
4	2014-11-11	89	S111114-14	220	27	1.11772	18.393	15.7235	4.00734	21.608	22.1104	0.431716	19.5141	23.2403	0.0507557				19.6504	24.8121	0.0190889
4	2014-11-11	89	S111114-15	230	26.5	1.23592	17.3944	14.7143	4.13051	22.0462	22.6032	0.411835	18.805	22.2507	0.0624216				18.2746	24.4242	0.0100746
4	2014-11-11	89	S111114-16	245	28	1.11607	17.3385	15.4788	2.36924	21.0865	24.0075	0.0845628	22.2278	24.6322	0.116972				17.2022	23.7263	0.00800818													26.8769	Neg	0
4	2014-11-11	89	S111114-17	170	24.5	1.15598	17.4462	14.3834	5.34979	20.3884	24.6476	0.034637	19.0604	23.5201	0.0311679				17.2474	23.4684	0.00982824
4	2014-11-11	89	S111114-18	255	28	1.16163	17.5702	16.5748	1.31041	20.5463	24.6978	0.0371304	18.6676	21.7227	0.0816337				17.8637	21.9476	0.0413578
4	2014-11-11	89	S111114-19	220	26.5	1.18218	17.6463	14.0366	7.7199	20.4036	22.2338	0.180185	18.6576	22.4159	0.0506526				17.6051	22.4725	0.0244381
4	2014-11-11	89	S111114-20	240	28	1.09329	17.2341	13.9862	6.09616	21.2366	24.8939	0.0511133	18.4853	23.3649	0.0237502				18.3904	23.2392	0.0243049
4	2014-11-11	89	S111114-21	250	28.5	1.07995	17.3592	16.4314	1.25774	20.5188	23.8315	0.0656683	18.7046	23.3373	0.0279422				18.2674	23.4472	0.0194678
4	2014-11-11	89	S111114-22	200	26.5	1.07471	17.4629	13.2901	11.3634	21.0125	25.4637	0.0299681	19.5131	24.2937	0.0248047				17.304	22.7185	0.0169737
4	2014-11-11	89	S111114-23	200	26	1.13792	18.6076	14.2304	12.715	21.4658	24.6201	0.0715463	19.9425	23.7215	0.0484871				18.0165	23.8015	0.0129818
4	2014-11-11	89	S111114-24	245	28.5	1.05836	18.2002	16.9773	1.50726	22.1136	22.9603	0.337752	19.0236	22.5395	0.0592126				18.2885	22.2461	0.0446217
4	2014-11-11	89	S111114-25	265	29	1.08656	18.6486	15.7774	4.56875	20.8024	24.9317	0.0374706	18.1577	22.8081	0.0279607				18.8959	24.0922	0.0189731
4	2014-11-11	89	S111114-26	295	29.5	1.1491	17.9352	17.1088	1.1585	22.0381	25.0509	0.0777232	20.0064	28.5993	0.00184215				17.3898	23.2044	0.0129092
4	2014-11-11	89	S111114-27	235	27.5	1.12998	18.0259	17.226	1.13552	20.8656	24.4539	0.0540271	19.0627	22.8605	0.0488557				18.685	23.6028	0.023035
4	2014-11-11	89	S111114-28	245	27.5	1.17806	17.3121	14.0119	6.30506	21.5944	26.5374	0.0211723	19.4299	23.6032	0.0375397				18.6214	24.5046	0.0119762
4	2014-11-11	89	S111114-29	270	28	1.22996	16.5638	14.2116	3.36986	21.1712	25.1706	0.0405778	19.8906	22.462	0.110225				18.3889	23.8336	0.0162159
4	2014-11-11	89	S111114-30	250	28	1.13885	18.0116	16.2669	2.15753	20.9468	25.9942	0.0200218	19.1835	22.2545	0.079804				17.5767	24.1992	0.00742611
5	2015-01-08	147	S080115 1	365	32.5	1.06327	16.3371	16.9342	0.457233	19.8674	26.8822	0.00539672	18.8686	26.2126	0.00441595				18.3602	26.6935	0.00228241
5	2015-01-08	147	S080115 2	410	33	1.14089	17.1917	16.7735	0.893268	19.268	24.5519	0.0177245	17.6668	24.778	0.00531818				18.8688	24.8892	0.0108488
5	2015-01-08	147	S080115 3	290	29	1.18906	16.8677	16.6531	0.783739	21.1193	26.0031	0.0222854	18.1689	27.3029	0.00133092				19.7588	26.4899	0.00655949
5	2015-01-08	147	S080115 4	250	28	1.13885	16.6631	13.6324	5.32977	20.903	25.9035	0.0206907	17.8247	24.395	0.00765059				18.5874	25.0868	0.00788743
5	2015-01-08	147	S080115 5	485	35	1.1312	17.4404	15.3549	2.75529	19.2929	26.5809	0.00454269	18.9137	24.9046	0.011057				17.8005	26.7196	0.00155322
5	2015-01-08	147	S080115 6	245	28.5	1.05836	17.5338	13.7539	8.68855	20.3033	22.3415	0.156812	17.7923	22.0741	0.0362162				18.9989	24.7834	0.0126958
5	2015-01-08	147	S080115 7	285	29.5	1.11014	16.6381	16.9582	0.548026	19.8227	24.6184	0.0243771	18.0223	26.5882	0.00196421				19.2076	26.0194	0.00628921
5	2015-01-08	147	S080115 8	330	30	1.22222	16.7502	14.6962	2.74041	19.5957	26.1748	0.00730002	19.2215	25.7578	0.00758059				16.9058	25.5446	0.00191814
5	2015-01-08	147	S080115 9	285	30	1.05556	18.4729	12.5718	35.8998	19.5809	25.1289	0.0147087	18.1232	23.9067	0.0129637				18.3582	25.8005	0.00418012
5	2015-01-08	147	S080115 10	445	34	1.1322	17.5997	14.7252	4.69126	20.8991	26.7111	0.011926	18.0089	22.6453	0.0283243				18.3133	25.6409	0.00452323
5	2015-01-08	147	S080115 11	435	34.5	1.05933	17.2775	15.6405	2.03955	19.2621	28.2447	0.00143835	17.2997	22.7258	0.0168412	17.6008	25.4137	0.00330734	17.5452	25.7167	0.00259584	21.6103	26.7508	0.0185088	16.4866	28.1166	0.000254069				16.1037	27.6228	0.000276375	22.0088	39.3829	4.52506e-06	12.6838	24.0262	0.000337216	18.586	37.8821
5	2015-01-08	147	S080115 12	275	30.5	0.969244	16.7582	14.5897	2.9613	20.6062	26.8257	0.00910423	18.6804	25.5807	0.005995	18.2389	24.5376	0.00911166	18.4246	25.5996	0.00500411	21.5942	26.444	0.0225572	16.3001	26.9198	0.000506695				15.5879	26.8476	0.00033357	22.2203	34.3333	0.000160335	13.0635	24.5884	0.000295295	22.7781	Neg
5	2015-01-08	147	S080115 13	325	31.5	1.0398	18.1819	15.2517	4.80674	20.0563	28.4591	0.00209366	19.2437	22.7088	0.0609803	18.1099	25.9831	0.00313751	18.5234	26.544	0.00281157	32.1854	34.3862	0.106738	16.28	27.6996	0.000294504				18.941	28.087	0.00129687	33.5761	Neg	0	13.4681	27.1935	6.56541e-05	19.6597	37.5326
5	2015-01-08	147	S080115 14	225	28	1.02496	17.6101	17.9586	0.525607	20.5256	30.0685	0.00095486	18.2327	25.5201	0.00465696	17.7901	28.8597	0.0003607	18.6076	27.5719	0.0014785	23.1138	26.9305	0.0439229	16.2282	28.5906	0.00015544				15.031	27.5434	0.000144316	21.8148	36.8117	2.28352e-05	14.3251	27.4712	9.53926e-05	19.739	37.143
5	2015-01-08	147	S080115 15	280	29.5	1.09067	18.3126	16.9861	1.61291	20.9205	28.5622	0.00344102	18.4204	24.4793	0.0106788	18.6648	26.7391	0.00270227	18.4794	26.4834	0.00284656	21.1791	25.2276	0.0392396	16.2761	26.9603	0.000485259				16.6153	28.2495	0.0002526	23.9867	37.3854	6.42931e-05	13.4499	23.4905	0.000801893	23.4839	Neg
5	2015-01-08	147	S080115 16	260	29	1.06605	17.1038	15.1041	2.6197	23.3405	27.561	0.0332159	18.9812	28.1502	0.00127563				17.8858	26.3062	0.00217495										16.4558	27.6701	0.000337183
5	2015-01-08	147	S080115 17	320	31	1.07415	19.0772	15.1573	9.22059	22.5122	24.865	0.120353	18.6282	23.8869	0.0182984				17.9554	24.3352	0.00868063
5	2015-01-08	147	S080115 18	310	31.5	0.991814	17.9772	16.6186	1.66125	22.6012	26.2259	0.0506384	18.8163	27.0662	0.00238995				18.5622	28.0177	0.00106031
5	2015-01-08	147	S080115 19	305	31	1.0238	17.9947	16.5883	1.71528	22.3013	27.7023	0.0152632	18.1024	24.7971	0.00698588				18.0275	27.4235	0.00111771
5	2015-01-08	147	S080115 20	290	29.5	1.12962	17.8324	19.1982	0.262072	20.2048	24.7687	0.0282831	18.0286	26.4217	0.00220834				18.2538	26.2043	0.00296711
5	2015-01-08	147	S080115 21	410	32.5	1.19436	18.2718	14.7884	6.98366	19.8195	25.5182	0.0132051	19.3643	25.0998	0.0130149				18.7527	26.1724	0.00420603
5	2015-01-08	147	S080115 22	310	32	0.946045	17.9091	16.4018	1.84062	19.5147	24.9362	0.0160521	17.7268	27.6566	0.000783263				17.1972	25.8311	0.00191172
5	2015-01-08	147	S080115 23	310	32	0.946045	17.4072	15.4203	2.57889	19.6739	26.4864	0.00621868	18.1758	24.8993	0.00683861				17.802	26.0212	0.0024982
5	2015-01-08	147	S080115 24	365	32.5	1.06327	18.4965	13.5352	18.9538	19.8658	25.5317	0.0134876	17.5899	21.8494	0.0369383				19.3404	26.6517	0.00446642
5	2015-01-08	147	S080115 25	465	35	1.08455	16.7187	14.5241	3.01709	20.3939	26.8762	0.00765373	19.1808	22.5412	0.0655687				18.0494	25.6643	0.00374421
5	2015-01-08	147	S080115 26	390	33	1.08523	18.1344	15.6348	3.59221	19.5491	26.1095	0.00740162	18.7918	25.462	0.00699058				18.1883	27.5398	0.00114767
5	2015-01-08	147	S080115 27	425	33	1.18263	17.6463	15.8012	2.32924	19.6009	27.1	0.00390791	18.047	25.4905	0.00420667				17.9312	27.0472	0.00135476
5	2015-01-08	147	S080115 28	475	34.5	1.15674	18.9822	17.3713	1.92656	20.0871	25.4949	0.0159885	18.9358	23.091	0.0384394				17.532	25.4851	0.00301174
5	2015-01-08	147	S080115 29	305	32	0.930786	19.2996	15.5117	8.38695	20.522	25.7985	0.0173065	18.0686	22.7687	0.0270877				19.3378	25.3294	0.010944
5	2015-01-08	147	S080115 30	270	30.5	0.951622	18.4447	16.3336	2.73952	20.7532	24.9589	0.035617	18.3517	23.6148	0.0183614				18.6641	25.267	0.0073392
6	2015-03-18	216	S180315-1	285	29.5	1.11014	16.3939	22.9498	0.00798458	19.9446	28.2154	0.00229581	19.0063	27.6767	0.00178861	19.3074	27.5386	0.00239338	18.6342	26.1721	0.00389229	19.448	24.795	0.0169102	17.5916	27.9081	0.000604273				18.9493	30.3887	0.00027319	23.7171	Neg	0	20.599	29.6259	0.00135331
6	2015-03-18	216	S180315-2	520	36.5	1.06936	17.8575	25.5302	0.00361605	21.4865	36.5217	2.24192e-05	18.251	29.3974	0.000338749	19.3534	30.2444	0.000392771	18.6204	27.0181	0.00217175	21.2386	27.7147	0.00753736	17.7271	31.5732	5.48228e-05				19.6357	31.6989	0.000176042	27.2227	Neg	0	20.6057	29.4737	0.00150728
6	2015-03-18	216	S180315-3	580	38	1.05701	20.1465	25.1292	0.02131	21.6983	35.2313	6.18716e-05	20.8721	30.9585	0.00065492	20.037	30.939	0.000383769	18.5687	26.8889	0.0022917	19.7507	28.1896	0.00205732	17.4625	30.6712	8.50361e-05				17.8313	Neg	0	20.0328	32.6484	0.00011988	20.214	31.6388	0.000267973
6	2015-03-18	216	S180315-4	485	36	1.03952	18.05	20.974	0.0905164	20.4409	34.8934	3.41132e-05	19.3367	29.1801	0.0008003	18.8644	30.3639	0.000262781	18.7789	26.1836	0.00424663	20.6646	31.9821	0.000285241	18.0574	30.993	0.000100965				18.9248	31.3245	0.000142405	23.5823	35.2821	0.000205702	20.9867	34.0583	8.60435e-05
6	2015-03-18	216	S180315-5	340	32.5	0.990442	16.8947	21.1963	0.0364794	21.3887	29.9359	0.00184051	18.6532	30.0699	0.000279326	19.4854	31.1137	0.000237345	17.0502	25.6744	0.00193086	20.5179	25.5923	0.0198538	16.8293	28.5154	0.000242648				18.8242	30.938	0.000173314	18.3148	30.136	0.000213913	19.3521	35.1829	1.37212e-05
6	2015-03-18	216	S180315-6	525	36	1.12526	17.5518	25.3909	0.00325268	19.7244	29.9213	0.000623938	18.6016	28.8403	0.000622379	19.4081	29.264	0.000792226	17.8552	26.3482	0.00207193	19.6475	27.8456	0.00242871	17.7054	30.1855	0.000138683				18.5209	33.3569	2.74853e-05	20.2942	Neg	0	22.8291	27.9957	0.017679
6	2015-03-18	216	S180315-7	505	36.5	1.03852	16.6756	27.0194	0.000605859	20.4142	29.0799	0.0017369	19.0416	28.1637	0.00131507	18.5616	30.2396	0.000234412	17.0286	26.78	0.000898523	20.171	28.5995	0.00205196	16.7912	29.581	0.000114785				18.4615	31.8613	7.29825e-05	18.9967	30.1528	0.000330766	20.3406	28.203	0.00300195
6	2015-03-18	216	S180315-8	325	32	0.991821	16.2996	23.5807	0.00489034	19.6786	28.3449	0.00176594	18.5078	27.2313	0.00174513	18.728	27.823	0.00134921	18.4289	26.9141	0.00205548	18.4065	23.721	0.0177081	17.3333	28.9761	0.000246989				17.1398	29.8312	0.000121732	19.0573	35.1267	1.17483e-05	19.5185	26.0722	0.00744054
6	2015-03-18	216	S180315-9	520	36	1.11454	17.1927	21.3529	0.0398808	20.5358	Neg	0	18.7588	31.7101	9.82926e-05	18.8794	32.4454	6.45675e-05	18.2997	28.2346	0.000770308	21.5343	27.8833	0.00816077	17.261	32.4406	2.24074e-05				18.6988	33.7373	2.38543e-05	30.2361	Neg	0	20.8205	29.1476	0.0021655
6	2015-03-18	216	S180315-10	465	35.5	1.03936	16.4293	24.4753	0.00290061	19.5587	28.4123	0.00155933	19.3886	29.6878	0.000586538	18.6813	28.7447	0.000699784	17.773	27.1153	0.00116607	20.5334	26.7095	0.00939233	15.6778	28.5014	0.000115096				19.0148	30.4479	0.00027394	18.4415	27.6036	0.0012977	20.2769	23.4809	0.071092
6	2015-03-18	216	S180315-11	410	33	1.14089	16.7258	19.977	0.0747362	19.7162	36.2552	8.41131e-06	18.4264	28.3157	0.000792234	19.0052	30.9731	0.000190573	17.8768	26.5184	0.00187201	22.8018	Neg	0	18.2566	29.6486	0.000286679				19.4932	32.6038	8.67292e-05	Neg	Neg	0	21.4053	20.4955	0
6	2015-03-18	216	S180315-12	780	41	1.13173	16.2188	21.0316	0.0261855	21.207	29.8378	0.00174632	18.7537	29.8198	0.000353596	19.0852	27.2799	0.00246599	17.6585	25.7429	0.00274679	20.7255	26.6141	0.0113663	17.1871	30.6348	7.27584e-05				18.4776	34.0886	1.62545e-05	20.7287	34.7404	4.57131e-05	20.5961	25.8731	0.0172699
6	2015-03-18	216	S180315-13	495	35.5	1.10642	16.2263	22.4731	0.00988837	20.1278	28.0303	0.00293575	18.5809	29.0481	0.000533155	19.1535	28.3975	0.00120745	17.0225	25.5073	0.00212389	20.2098	22.9977	0.0944569	16.8374	30.068	8.49972e-05				19.9426	31.4669	0.000252041	19.8206	27.0689	0.00461015	20.2381	27.886	0.00348084
6	2015-03-18	216	S180315-14	340	31.5	1.0878	16.6929	20.3357	0.0573304	20.1328	27.6972	0.00369293	19.25	27.6269	0.00217074	18.5702	29.7905	0.000319813	17.6099	26.8138	0.00128573	20.1998	24.2477	0.040154	17.9378	28.7053	0.000441332				18.9334	31.2581	0.000149816	19.1067	31.2378	0.00017018	20.9701	30.023	0.00131827
6	2015-03-18	216	S180315-15	660	39	1.11263	17.7686	29.0312	0.000316567	20.0676	35.8832	1.36358e-05	18.3364	29.6243	0.000307118	18.7844	31.5338	0.000112663	18.608	26.4654	0.00313505	19.7949	27.6131	0.00313281	16.9814	31.7339	3.01414e-05				19.8256	34.7255	2.55362e-05	Neg	Neg	0	19.6586	33.3661	5.76065e-05
6	2015-03-18	216	S180315-16	705	40	1.10156	17.4064	23.7569	0.00896788	20.3293	31.2103	0.000386658	18.7921	29.8654	0.00035158	18.4539	30.7516	0.000154278	18.2851	27.7265	0.00107741	20.4109	28.057	0.00347136	17.8218	33.5974	1.47572e-05				19.1113	35.8225	7.58885e-06	Neg	Neg	0	19.8679	30.6794	0.000409678
6	2015-03-18	216	S180315-17	300	30.5	1.05736	17.198	23.3432	0.0103596	21.4045	35.1234	5.4904e-05	19.2388	28.8342	0.000949264	18.8159	27.9579	0.00130416	16.7552	24.7833	0.00291389	20.8718	26.3445	0.0150246	17.8023	29.5489	0.000227712				18.3564	33.9816	1.61434e-05	17.7593	27.396	0.000955042	20.7163	32.6918	0.000182247
6	2015-03-18	216	S180315-18	505	36.5	1.03852	17.9461	27.0111	0.00140204	20.5035	30.4525	0.000725101	18.8095	28.1741	0.00112136	19.1798	30.2716	0.000344078	18.2795	25.6159	0.00449953	20.112	26.4605	0.00843613	17.6944	32.4082	3.0437e-05				19.598	32.0895	0.000131732	20.1047	29.427	0.00112002	19.4581	31.8626	0.000140201
6	2015-03-18	216	S180315-19	510	36.5	1.0488	16.5465	27.9968	0.00028664	21.1325	35.8057	2.88994e-05	19.6453	29.1433	0.00100468	17.7434	30.5255	0.000112877	16.8568	25.8037	0.00155782	20.422	28.6843	0.00228371	17.8737	30.1813	0.000155315				17.9023	31.9885	4.63878e-05	30.0015	Neg	0	20.6603	35.9578	1.91212e-05
6	2015-03-18	216	S180315-20	540	37.5	1.024	17.636	27.6603	0.00073615	20.9982	30.7089	0.000842846	19.7411	29.588	0.000791009	19.0963	31.0081	0.000197546	17.9229	27.9509	0.000729485	20.5945	29.2774	0.00170956	17.785	30.8721	9.16726e-05				18.9908	32.3007	7.66365e-05	26.3482	35.3444	0.00121011	19.8653	26.2071	0.00852314
6	2015-03-18	216	S180315-21	490	35.5	1.09524	17.0114	28.5647	0.000264426	21.3179	32.3478	0.000341578	19.1116	31.1001	0.000187467	19.2861	30.3076	0.000360032	17.9386	27.3076	0.00114069	20.1635	27.8263	0.00345176	18.8801	31.7019	0.000107026				19.2784	32.5301	7.91988e-05	19.5552	27.1889	0.00357052	19.7449	28.779	0.00137353
6	2015-03-18	216	S180315-22	455	34.5	1.10804	16.9589	25.7498	0.00172776	20.4698	28.6903	0.00234695	19.0547	29.8525	0.000421325	18.9519	29.6245	0.000459805	16.7843	27.6226	0.000431958	21.3399	25.9694	0.02635	17.7872	29.5298	0.000228397				17.1532	34.3126	5.8558e-06	25.0018	Neg	0	21.4749	19.0295	0
6	2015-03-18	216	S180315-23	375	33.5	0.997463	17.358	24.4172	0.00554843	21.655	35.7754	4.15624e-05	19.0272	30.8577	0.000209103	19.1592	29.6642	0.000512772	19.1607	26.234	0.00527173	20.4202	25.3545	0.0218829	18.4341	31.9356	6.8159e-05				18.9104	30.6535	0.000222491	20.954	34.7197	5.37434e-05	19.8372	33.6814	5.22875e-05
6	2015-03-18	216	S180315-24	595	38	1.08434	16.4027	20.0359	0.0580872	21.7857	33.3865	0.00022932	19.9449	28.1252	0.00244141	20.4103	31.4457	0.000347518	18.8866	26.8924	0.00281636	21.9172	31.5282	0.000882952	17.977	33.0173	2.42258e-05				19.6095	37.584	3.18123e-06	20.4181	34.2893	5.06509e-05	21.5261	29.8341	0.00215828
6	2015-03-18	216	S180315-25	510	36.5	1.0488	17.5901	23.2713	0.0140679	20.916	26.7496	0.0117474	20.2618	29.3684	0.00129207	19.3448	31.9689	0.000121098	18.4006	28.5391	0.000669306	20.6202	30.8586	0.000594186	18.221	31.0394	0.00010892				18.1912	30.9698	0.000111977	20.015	29.3155	0.0011391	20.6366	37.4363	6.89871e-06
6	2015-03-18	216	S180315-26	880	42	1.18778	18.3342	27.9064	0.000984616	21.2964	35.8775	3.06512e-05	18.9481	29.5596	0.000479335	18.9592	30.7721	0.000211936	17.4951	26.7469	0.0012479	21.747	24.8677	0.072723	21.634	28.3703	0.00625938				18.9478	32.3917	7.00416e-05	22.0866	35.1196	8.61138e-05	18.346	34.2344	1.35045e-05
6	2015-03-18	216	S180315-27	865	41.5	1.21024	16.7254	27.0601	0.000608916	20.8554	30.3922	0.000951594	18.8187	28.3494	0.00100155	19.8072	30.0243	0.000614203	19.154	27.0335	0.00304957	21.0156	30.1431	0.00125191	18.8429	29.6899	0.000409494				19.5991	33.7936	4.14453e-05	26.2764	Neg	0	21.3414	25.3565	0.0399904
6	2015-03-18	216	S180315-28	885	42.5	1.15286	17.7272	25.6772	0.00300465	20.8348	30.0957	0.00114821	19.0272	30.1907	0.000328911	18.2172	29.9981	0.000220344	19.0211	27.2742	0.00237363	20.1763	26.5557	0.00824882	18.7488	32.4223	6.0204e-05				19.2102	32.4623	7.93022e-05	20.3002	31.8471	0.000246171	20.0704	32.0903	0.000179483
6	2015-03-18	216	S180315-29	470	35	1.09621	18.0682	16.8374	1.52	20.2909	27.6297	0.00428848	19.2852	29.4562	0.000641467	18.8654	29.7674	0.000394263	18.9353	27.1171	0.00249628	20.1424	26.2501	0.009928	17.9362	29.0745	0.000343111				18.6666	33.2183	3.32244e-05	Neg	Neg	0	20.8137	28.362	0.00367545
6	2015-03-18	216	S180315-30	815	41	1.18251	16.7491	19.5695	0.100077	20.9604	34.8571	4.91605e-05	18.7526	29.8464	0.00034702	19.4769	30.5511	0.000345839	16.9496	26.7964	0.000843657	19.709	26.1924	0.00776952	19.2194	26.7443	0.00387401				17.4984	31.1504	6.28784e-05	Neg	Neg	0	20.403	28.179	0.00317882
7	2015-08-27	347	S270815 Ps 1				15.4815	25.8107	0.000628992				17.4165	28.0273	0.000496815	18.3428	28.3709	0.00072234	17.7866	27.625	0.000832311	19.9108	25.8929	0.0108701
7	2015-08-27	347	S270815 Ps 2				15.9093	28.4923	0.000134793				14.3296	27.1245	0.00012107	15.7808	35.0379	1.45459e-06	18.0543	33.2393	2.19213e-05	18.7499	34.8147	1.18691e-05
7	2015-08-27	347	S270815 Ps 3				16.5559	30.9276	3.94183e-05				15.7506	32.6746	7.09733e-06	16.5016	32.5924	1.22826e-05	20.4176	30.4881	0.000669013	18.5321	34.4602	1.30897e-05
7	2015-08-27	347	S270815 Ps 4				14.8577	23.5408	0.00195139				15.9983	27.9844	0.000201762	18.1283	30.4856	0.000149291	18.7977	29.1944	0.000556514	17.9017	28.9918	0.000354799
7	2015-08-27	347	S270815 Ps 5				16.5255	25.2463	0.00183033				18.6748	29.3199	0.000471474	18.6018	29.6893	0.000349739	19.5072	27.4131	0.00297128	18.6414	26.517	0.00309412
7	2015-08-27	347	S270815 Ps 6				17.0473	27.5791	0.000528663				14.737	28.1376	7.949e-05	18.5825	30.0505	0.000270224	19.5756	30.9526	0.000280937	18.3108	28.9108	0.00049025
7	2015-08-27	347	S270815 Ps 7				15.8416	26.3814	0.000540661				15.6854	27.8342	0.000181976	17.6182	33.9167	1.0395e-05	18.8866	29.4549	0.000494297	18.459	28.6038	0.00066551
7	2015-08-27	347	S270815 Ps 8				16.8336	27.9072	0.000367768				16.075	29.021	0.000104951	16.3014	32.791	9.41197e-06	19.0003	31.4633	0.000136174	19.9811	29.2952	0.00112956
7	2015-08-27	347	S270815 Ps 9				16.0412	26.3613	0.000624738				15.9205	25.4982	0.0010372	16.1513	30.9134	3.0524e-05	18.1802	28.8281	0.000475991	21.2259	27.5718	0.00823682
7	2015-08-27	347	S270815 Ps 10				15.798	26.6717	0.000431435				14.7292	29.4314	3.28521e-05	15.6233	32.6201	6.77477e-06	18.4101	31.3282	0.000101341	18.5533	30.186	0.000241789
7	2015-08-27	347	S270815 Ps 11				15.3248	24.3334	0.00154762				16.9001	27.2024	0.000619954	17.5285	31.3767	5.49989e-05	18.821	30.9275	0.000174194	20.2565	27.8731	0.00355429
7	2015-08-27	347	S270815 Ps 12				14.9572	24.4244	0.00114318				15.8045	29.2038	7.76251e-05	17.1917	31.4354	4.23725e-05	18.7084	29.0124	0.000593888	18.963	31.9679	9.43317e-05
7	2015-08-27	347	S270815 Ps 13				14.4621	34.6934	7.73829e-07				15.6	30.9981	2.00723e-05	17.9942	33.1021	2.31297e-05	18.712	Neg	0	19.889	Neg	0
7	2015-08-27	347	S270815 Ps 14				17.7589	24.1947	0.0083947				19.9165	30.1875	0.000590638	18.4164	32.0938	6.0508e-05	21.3457	27.5304	0.00916409	20.8604	25.7825	0.0218427
7	2015-08-27	347	S270815 Ps 15				16.6945	24.9131	0.00256388				16.9476	31.0917	4.55939e-05	18.3079	31.1713	0.00010543	20.1274	30.7444	0.000464719	17.3571	29.5942	0.000164882
7	2015-08-27	347	S270815 Ps 16				14.7422	28.3145	7.0734e-05				18.1343	34.0743	1.3104e-05	16.8692	30.9549	4.75242e-05	18.4708	32.0632	6.40234e-05	16.7852	31.6439	2.81701e-05
7	2015-08-27	347	S270815 Ps 17				15.4327	23.8201	0.00235383				16.9872	26.409	0.00112493	16.4443	28.8728	0.000147871	18.0972	30.297	0.000166253	18.3716	30.4689	0.000177101
7	2015-08-27	347	S270815 Ps 18				16.1049	33.0885	6.76001e-06				17.7699	31.4764	6.02144e-05	16.679	33.4207	7.86222e-06	19.1366	34.4364	1.97755e-05	17.859	32.98	2.29959e-05
7	2015-08-27	347	S270815 Ps 19				17.2148	35.4759	2.7676e-06				16.5069	29.0858	0.000133326	17.5204	34.8479	5.18034e-06	19.2405	34.9152	1.52937e-05	15.8944	32.5652	8.4008e-06
7	2015-08-27	347	S270815 Ps 20				15.6129	29.68	4.95443e-05				16.6517	29.298	0.000126928	18.2331	33.1724	2.57935e-05	19.3976	29.3585	0.000737896	16.7601	30.2969	6.91609e-05
7	2015-08-27	347	S270815 Ps 21				15.0835	29.2869	4.572e-05				16.0203	27.434	0.000297462	16.151	30.4323	4.23089e-05	18.2545	29.2309	0.000380179	17.2251	30.9214	6.14018e-05
7	2015-08-27	347	S270815 Ps 22				16.5657	27.4454	0.000422125				16.4453	30.1866	6.06357e-05	17.6851	33.2592	1.69749e-05	20.8363	29.5963	0.00161324	19.4543	31.6153	0.00016542
7	2015-08-27	347	S270815 Ps 23				16.1686	29.6179	7.4408e-05				15.2829	26.6342	0.00031565	17.1634	33.5694	9.76487e-06	17.1717	28.8405	0.00024357	18.5972	30.012	0.000280056
7	2015-08-27	347	S270815 Ps 24				18.4167	26.8036	0.00219795				15.5526	25.8734	0.00063156	16.8604	31.7624	2.73058e-05	20.3749	29.834	0.00101434	17.6439	33.6974	1.227e-05
7	2015-08-27	347	S270815 Ps 25				16.2309	27.9657	0.000238014				16.3268	30.3113	5.15447e-05	17.4632	33.9159	9.3951e-06	19.6513	30.1024	0.000525895	17.3282	32.0298	3.09515e-05
7	2015-08-27	347	S270815 Ps 26				16.694	26.9199	0.000656055				16.1332	29.0074	0.000110047	17.5477	34.4451	6.93329e-06	19.0673	35.9015	6.98745e-06	19.1559	Neg	0
7	2015-08-27	347	S270815 Ps 27				17.0978	28.0334	0.000401417				16.2086	34.3871	2.99604e-06	18.6777	32.4922	5.47992e-05	18.1546	33.3951	2.10596e-05	21.425	32.4525	0.000341288
7	2015-08-27	347	S270815 Ps 28				18.5404	28.2584	0.000887646				16.5225	29.3738	0.000110767	18.9089	30.8521	0.000194219	19.2566	33.0965	5.31448e-05	23.2571	Neg	0
7	2015-08-27	347	S270815 Ps 29				17.4688	26.9233	0.00108811				16.2876	30.156	5.58234e-05	19.3967	33.7662	3.69712e-05	19.7106	35.548	1.35464e-05	20.5779	Neg	0
7	2015-08-27	347	S270815 Ps 30				15.2051	26.3123	0.000373231				16.8186	29.2285	0.000148471	19.2818	32.934	6.03325e-05	20.2916	30.298	0.000700834	21.7199	Neg	0
8	2015-12-08	451	S081215-1				18.8265	29.9417	0.00034144				17.193	Neg	0	17.9085	Neg	0	18.1101	Neg	0
8	2015-12-08	451	S081215-2				17.9778	30.8123	0.000108344				14.1421	Neg	0	17.1376	Neg	0	18.6945	Neg	0
8	2015-12-08	451	S081215-3				16.8648	33.1633	1.05777e-05				17.5358	29.8194	0.000159098	18.8672	Neg	0	18.4926	Neg	0
8	2015-12-08	451	S081215-4				16.6916	34.3966	4.0865e-06				15.2998	37.2465	2.36795e-07	18.9178	Neg	0	17.7765	35.6407	3.57686e-06
8	2015-12-08	451	S081215-5				16.9936	29.1354	0.000177398				17.3731	34.6771	5.28155e-06	18.4605	Neg	0	18.7895	36.3084	4.41757e-06
8	2015-12-08	451	S081215-6				18.9044	35.0916	1.08832e-05				14.4992	34.4799	9.16596e-07	18.1854	37.6751	1.17506e-06	18.586	37.5008	1.72013e-06
8	2015-12-08	451	S081215-7				15.3739	27.3103	0.000211721				13.6991	31.1929	5.05379e-06	17.9738	33.0598	2.34873e-05	18.1941	35.5119	5.13396e-06
8	2015-12-08	451	S081215-8				15.6594	19.7893	0.0421769				15.584	30.5702	2.65612e-05	18.6504	34.0267	1.89861e-05	19.1194	35.5369	9.26167e-06
8	2015-12-08	451	S081215-9				14.3316	33.3363	1.78527e-06				15.4264	33.1311	4.20854e-06	18.4734	Neg	0	18.6436	35.3281	7.81108e-06
8	2015-12-08	451	S081215-10				17.5631	28.919	0.000298547				13.9975	Neg	0	19.073	Neg	0	18.7541	Neg	0
8	2015-12-08	451	S081215-11				17.5789	32.3629	2.90993e-05				14.6683	35.5627	4.9096e-07	17.7842	Neg	0	18.3959	Neg	0
8	2015-12-08	451	S081215-12				14.819	33.7974	1.7971e-06				12.987	36.3283	9.68896e-08	17.4813	Neg	0	18.6168	Neg	0
8	2015-12-08	451	S081215-13				16.7438	31.0311	4.15643e-05				14.3413	33.5498	1.5542e-06	18.0667	Neg	0	17.6029	34.5672	6.61667e-06
8	2015-12-08	451	S081215-14				18.4159	30.0569	0.000241197				16.1448	30.1765	5.01311e-05	18.1148	29.5259	0.000283915	17.7292	31.9969	4.11732e-05
8	2015-12-08	451	S081215-15				17.8618	30.8006	0.000101204				15.5732	37.5282	2.33992e-07	18.264	Neg	0	17.8302	Neg	0
8	2015-12-08	451	S081215-16				16.1977	32.1575	1.35196e-05				15.6383	36.1702	6.14095e-07	18.2111	33.7249	1.74693e-05	17.0764	Neg	0
8	2015-12-08	451	S081215-17				16.993	30.5314	6.87179e-05				14.4005	29.879	1.95394e-05	17.2461	33.0945	1.42333e-05	17.2806	31.9656	3.13356e-05
8	2015-12-08	451	S081215-18				17.7425	Neg	0				17.988	31.4676	6.98911e-05	19.8647	Neg	0	16.8126	Neg	0
8	2015-12-08	451	S081215-19				14.9782	28.0924	9.60201e-05				15.5946	Neg	0	18.844	Neg	0	15.6933	36.2782	5.91625e-07
8	2015-12-08	451	S081215-20				16.4651	33.9059	4.91502e-06				18.8679	34.2119	1.931e-05	19.2477	Neg	0	14.7477	Neg	0
8	2015-12-08	451	S081215-21				18.7266	29.5539	0.000416099				13.2695	31.1544	3.91383e-06	18.1808	33.5421	1.93895e-05	15.5152	33.8831	2.67695e-06
8	2015-12-08	451	S081215-22				14.7464	29.7677	2.64413e-05				13.5894	30.1102	9.81024e-06				15.9899	Neg	0
8	2015-12-08	451	S081215-23				16.2632	27.7093	0.000289347				12.8342	33.9782	4.32356e-07	18.0323	32.2063	4.35721e-05	17.159	36.438	1.38829e-06
8	2015-12-08	451	S081215-24				16.5262	28.0302	0.000276518				16.3205	Neg	0	16.8701	32.5033	1.66164e-05	16.9546	37.5754	5.6081e-07
8	2015-12-08	451	S081215-25				15.3115	29.7225	3.95004e-05				13.5829	35.991	1.80107e-07	18.443	Neg	0	16.064	36.613	6.01065e-07
8	2015-12-08	451	S081215-26				18.2595	23.4668	0.0191097				13.4403	Neg	0	18.9078	Neg	0	17.6677	Neg	0
8	2015-12-08	451	S081215-27				17.8481	29.2312	0.000291153				15.4858	36.9918	3.1805e-07	17.3581	33.4809	1.1783e-05	16.6132	35.4722	1.86983e-06
8	2015-12-08	451	S081215-28				16.2019	29.5938	7.73024e-05				19.392	30.8954	0.000258914	18.0703	30.8443	0.000112642	16.7807	31.0252	4.27534e-05
8	2015-12-08	451	S081215-29				18.4542	31.4019	9.92259e-05				17.4344	35.7557	2.64316e-06	17.5167	Neg	0	16.3244	34.1523	3.79114e-06
9	2016-05-06	601	S060516 Ps 1				13.8765	31.5199	4.54699e-06				16.1689	30.6087	3.79753e-05	18.433	31.9071	6.94376e-05	16.6561	34.1407	4.74985e-06
9	2016-05-06	601	S060516 Ps 2				17.0348	29.2207	0.000171993				16.0877	36.96	4.82326e-07	17.6393	Neg	0	17.4165	35.2108	3.78193e-06
9	2016-05-06	601	S060516 Ps 3				16.5167	32.4228	1.39184e-05				16.5405	33.4354	7.10822e-06	17.4111	36.9045	1.1932e-06	16.4965	36.8047	7.00799e-07
9	2016-05-06	601	S060516 Ps 4				15.2437	28.9254	6.49141e-05				16.5818	31.6462	2.46129e-05	15.619	Neg	0	17.8128	Neg	0
9	2016-05-06	601	S060516 Ps 5				16.8598	29.6907	0.00011144				15.5827	30.8832	2.14563e-05	15.5076	Neg	0	17.132	32.5487	1.91319e-05
9	2016-05-06	601	S060516 Ps 6				16.3355	neg	0				15.5542	34.5638	1.72981e-06	17.1438	Neg	0	17.4393	Neg	0
9	2016-05-06	601	S060516 Ps 7				17.7302	37.6695	8.74966e-07				15.7133	34.7361	1.70802e-06	17.1682	Neg	0	17.257	Neg	0
9	2016-05-06	601	S060516 Ps 8				16.5434	31.1189	3.43345e-05				16.7357	Neg	0	17.4868	30.591	9.12353e-05	17.4908	35.6496	2.94783e-06
9	2016-05-06	601	S060516 Ps 9				17.2878	28.3686	0.000362152				16.2363	36.6621	6.50933e-07	16.5653	36.6446	8.17376e-07	16.7516	33.6953	6.84321e-06
9	2016-05-06	601	S060516 Ps 10				15.4046	33.572	3.07518e-06				16.1277	31.0825	2.67932e-05	16.616	Neg	0	17.1617	33.2745	1.19172e-05
9	2016-05-06	601	S060516 Ps 11				14.912	28.2735	8.13016e-05				16.7864	33.8883	6.14115e-06	17.7346	35.2693	4.47825e-06	17.0869	34.9535	3.6285e-06
9	2016-05-06	601	S060516 Ps 12				16.8148	Neg	0				15.7038	36.3813	5.55441e-07	16.8153	Neg	0	17.2307	34.2785	6.30584e-06
9	2016-05-06	601	S060516 Ps 13				15.6013	35.465	9.67525e-07				16.9175	32.3961	1.84358e-05	17.885	35.8679	3.29159e-06	18.4473	36.758	2.60079e-06
9	2016-05-06	601	S060516 Ps 14				14.342	24.9314	0.000541199				16.759	28.4163	0.000247831	16.2313	30.639	3.87568e-05	17.6418	36.3379	2.03957e-06
9	2016-05-06	601	S060516 Ps 15				13.4146	32.2561	2.0372e-06				15.8145	30.3166	3.67009e-05	16.2052	31.2551	2.50751e-05	18.5149	34.6688	1.12328e-05
9	2016-05-06	601	S060516 Ps 16				14.1349	29.2352	2.54169e-05				16.3347	32.6189	1.08122e-05	17.2175	36.9473	1.02081e-06	16.4226	34.6478	2.88821e-06
9	2016-05-06	601	S060516 Ps 17				14.0838	29.5371	2.00223e-05				16.0383	32.3737	1.05147e-05	15.3856	Neg	0	18.215	33.2431	2.42943e-05
9	2016-05-06	601	S060516 Ps 18				13.9314	30.1581	1.18835e-05				15.2892	29.4793	4.59181e-05	16.1141	Neg	0	17.5612	Neg	0
9	2016-05-06	601	S060516 Ps 19				15.3269	31.8613	9.33746e-06				16.484	Neg	0	18.4775	34.9072	9.32207e-06	17.562	Neg	0
9	2016-05-06	601	S060516 Ps 20				14.6855	33.0109	2.8085e-06				17.1787	Neg	0	17.3951	Neg	0	18.5445	37.0697	2.24334e-06
9	2016-05-06	601	S060516 Ps 21				14.5548	24.2741	0.000972312				15.53	30.0797	3.57686e-05	15.9253	32.2033	1.09612e-05	16.5	34.6535	3.02682e-06
9	2016-05-06	601	S060516 Ps 22				13.7646	29.5961	1.5602e-05				16.3776	33.6737	5.43354e-06	15.7823	31.2595	1.89422e-05	17.9074	36.706	1.89084e-06
9	2016-05-06	601	S060516 Ps 23				13.1626	28.7038	1.92679e-05				15.7707	34.8766	1.61229e-06	15.9445	Neg	0	17.2687	Neg	0
9	2016-05-06	601	S060516 Ps 24				14.8901	29.3125	3.95776e-05				16.5192	35.4277	1.81201e-06	16.8684	Neg	0	16.085	37.5664	3.18968e-07
9	2016-05-06	601	S060516 Ps 25				15.956	Neg	0				15.3716	33.9928	2.26139e-06	16.9145	Neg	0	16.8319	34.6284	3.82773e-06
9	2016-05-06	601	S060516 Ps 26				14.9506	29.7854	2.98703e-05				15.7039	32.236	9.27097e-06	15.596	32.6775	6.40016e-06	16.6533	35.0801	2.50528e-06
9	2016-05-06	601	S060516 Ps 27				14.1616	25.8257	0.000261939				16.0735	32.8314	7.88566e-06	16.8394	34.9228	3.14982e-06	17.8064	Neg	0
9	2016-05-06	601	S060516 Ps 28				13.622	22.2324	0.00210934				15.1328	30.456	2.13479e-05	16.3622	30.9132	3.50569e-05	16.5463	34.1228	4.47399e-06
9	2016-05-06	601	S060516 Ps 29				14.7267	30.4187	1.67755e-05				15.6139	33.1324	4.7549e-06	16.1466	29.6735	7.06237e-05	20.0847	Neg	0
9	2016-05-06	601	S060516 Ps 30				13.4767	33.866	7.11133e-07				15.3802	32.6475	5.66954e-06	15.9771	36.9543	4.50297e-07	19.2382	35.779	8.49457e-06

## Sheet: Notes
Efficacy elf assay:		1.927
Efficacy Parvi assay:		1.972
Some analyses with high Elf ct, contrasting clearly with other samples from the same tissue at the time, were disregarded.
